# Supplementary material for: Acceptability of COVID-19 Vaccines and Protective Behavior among Adults in Taiwan: Associations between Risk Perception and Willingness to Vaccinate against COVID-19
Source: Int J Environ Res Public Health. 2021 May 23;18(11):5579. doi: 10.3390/ijerph18115579 (PMC8197151; doi:10.3390/ijerph18115579)
Supplement: Supplementary file 1 [file ijerph-18-05579-s001.zip]

Archive with 1 entries (1 files):
- ijerph-1166315-supplementary.pdf
